# Supplementary material for: Chemo-Enzymatic Baeyer–Villiger Oxidation Facilitated with Lipases Immobilized in the Supported Ionic Liquid Phase
Source: Materials (Basel). 2021 Jun 22;14(13):3443. doi: 10.3390/ma14133443 (PMC8269471; doi:10.3390/ma14133443)
Supplement: Supplementary file 1 [file materials-14-03443-s001.zip]

Archive with 1 entries (1 files):
- materials-1278377-supplementary.pdf
